# Supplementary material for: Metabolite Profiling and Chemometric Study for the Discrimination Analyses of Geographic Origin of Perilla (Perilla frutescens) and Sesame (Sesamum indicum) Seeds
Source: Foods. 2020 Jul 24;9(8):989. doi: 10.3390/foods9080989 (PMC7466206; doi:10.3390/foods9080989)
Supplement: Supplementary file 1 [file foods-09-00989-s001.zip]

Archive with 2 entries (2 files):
- (Proof)PS_supplementary Tables_revision_final_ver.docx
- (Proof)PS_supplementary Figures_revision_Final_ver.docx
